# Supplementary material for: Identification of SLC40A1, LCN2, CREB5, and SLC7A11 as ferroptosis-related biomarkers in alopecia areata through machine learning
Source: Sci Rep. 2024 Feb 15;14:3800. doi: 10.1038/s41598-024-54278-4 (PMC10869692; doi:10.1038/s41598-024-54278-4)
Supplement: Supplementary file 1 — Supplementary Information. [file 41598_2024_54278_MOESM1_ESM.xlsx]

## Sheet: Tab. s1 Ferroptosis Driver Gen
Tab. s1 Ferroptosis Driver Genes
SLC1A5
GLS2
GOT1
CARS1
ALOX5
KEAP1
HMOX1
ATG5
ATG7
NCOA4
ALOX12
ALOX12B
ALOX15
ALOX15B
ALOXE3
PHKG2
ACO1
G6PDX
ULK1
ATG3
ATG4D
BECN1
MAP1LC3A
GABARAPL2
GABARAPL1
ATG16L1
WIPI1
WIPI2
SNX4
ATG13
ULK2
SAT1
EGFR
MAPK3
MAPK1
BID
ZEB1
DPP4
CDKN2A
PEBP1
SOCS1
CDO1
MYB
MAPK8
MAPK9
CHAC1
MAPK14
LINC00472
PRKAA2
PRKAA1
ELAVL1
BAP1
ABCC1
MIR6852
ACVR1B
TGFBR1
EPAS1
HILPDA
HIF1A
IFNG
ANO6
LPIN1
HMGB1
TNFAIP3
TLR4
ATF3
ATM
YY1AP1
EGLN2
MIOX
TAFAZZIN
MTDH
IDH1
SIRT1
FBXW7
PANX1
DNAJB6
BACH1
LONP1
CD82
IL1B
CTSB
POR
CYB5R1
ELOVL5
FADS1
PTEN
NR1D1
NR1D2
TBK1
IL6
USP7
miR-182-5p
miR-378a-3p
ATF4
AQP3
AQP5
AQP8
LINC00618
MT1DP
PEX10
AGPAT3
PEX12
CHP1
GPAT4
BRPF1
OSBPL9
INTS2
MMD
CYP4F8
MLLT1
TTPA
GRIA3
EPT1
POM121L12
LIG3
AEBP2
AGPS
CDCA3
PEX2
PEX6
TIMM9
DCAF7
LCE2C
FAR1
PHF21A
SMAD7
LYRM1
AMN
PEX3
MTCH1
ACADSB
PVT1
hsa_circ_0008367
SLC39A14
MAP3K11
GSK3B
BRD7
SLC25A28
MFN2
SLC11A2
ZFAS1
TSC1
TGFB1
SNCA
SIRT3
CGAS
STING1
HDDC3
MIR761
MDM2
MDM4
MIR214
DLD
WWTR1
PRKCA
LGMN
SMPD1
MYCN
IFNA1
IFNA2
IFNA4
IFNA5
IFNA6
IFNA7
IFNA8
IFNA10
IFNA13
IFNA14
IFNA16
IFNA17
IFNA21
SMG9
PPARG
MIR335
SNX5
PAQR3
MICU1
TOR2A
MIR375
MAP3K14
CircKDM4C
MIR324
QSOX1
MIB2
CLTRN
KLF2
MIR5096
HOTAIR
H19
FOXO4
YTHDC2
DDR2
SLC39A7
TRIM46
ACSL1
KDM5A
TRIM21
DPEP1
CYGB
IDO1
GSTZ1
GJA1
SLC7A11
PGRMC1
CIRBP
circPSEN1
USP11
YAP1
MIR135B
TRIM26
NDRG1
MIR302A
ASMTL-AS1
FADS2
PIEZO1
LIFR
PTPN6
MIR15A
EGR1
ADAM23
ARHGEF26-AS1
CPEB1
COX4I2
lncRNA AABR07017145.1
TIMP1
KDM6B
METTL14
MIB1
KDM5C
MEG3
CCDC6
CFL1
MIR539
KMT2D

## Sheet: Tab. s2 Ferroptosis suppressor
Tab. s2 Ferroptosis suppressor genes
PPP1R1C
PIRT
HOXC13
CHAC1
LYPD6
VSNL1
GPRC5D
SLC1A6
LOC101928881
ABCA4
LOC100505782
SLC16A9
FZD3
CD109
PSORS1C2
MIR31HG
RIMS2
OXCT2
FAM83A
KRT83
FLRT3
GJA3
ATP8A2
KRTAP5-8
PLEKHG1
C1orf168
KRT33A
PARM1
FGF18
BNC2
CST1
MREG
DSG4
S100A3
JMY
RMND5A
LYG2
SHF
HSPA14
SLC5A10
CAPN12
KRT81
CHST2
ARL4C
SERPINB13
BMP2
LPAR3
FGF5
KRT16
DNAJC6
EFNA5
CYFIP2
TRPM6
MLLT11
UBE2H
EHD3
CMYA5
SLC40A1
RNF182
FHDC1
PLA2G2E
KRTAP4-8
LOC101929478
KRTAP4-11
SLC7A11
IFNE
ODC1
TDH
RP11-315F22.1
COMP
OVOL1
KRT82
PPP1R2
SLC39A10
SLC27A6
CSDC2
KRTAP8-1
KRTAP1-3
KRT31
CTNND2
ZAR1
MT4
AFAP1L2
FAM49A
FETUB
CST4
WIPI1
FRMPD1
SLC7A8
KRT32
KRTAP10-11
TRIM9
KRT40
ENDOU
PPP2R1B
DSC2
KRTAP4-2
SERPINA3
CYP1B1-AS1
COL10A1
FAM26D
KRTAP9-9
KRTAP5-9
KRT75
KRTAP4-3
KRTAP4-4
MIR34A
SAMD5
SERPINA1
CLDN14
SOSTDC1
KRTAP7-1
KRT33B
MYPN
HSPA2
MGC24103
KRTAP2-1
LINC00868
WNK4
NRBF2
EDN2
KRTAP9-3
KIF5C
MSX2
KRT36
SLC51B
HOMER1
RASSF9
KLK12
KRTAP17-1
KRTAP11-1
RNF39
KRTAP4-5
BNC1
LSMEM1
SAMD8
BEX4
PADI3
KRTAP9-4
GALNT6
SYTL5
SHISA2
KRTAP4-12
ANGPTL7
PROCR
SYTL2
EAF1
KRTAP9-8
NCS1
TM4SF1
TENM2
SMTNL2
SULF2
LOC286189
PLA2G2F
TNFRSF12A
KRT73
CREB5
KRTAP19-1
BAMBI
KRTAP4-1
KRT85
KRTAP1-5
KRTAP3-1
DSG3
LGR5
KRTAP1-1
DUSP14
NELL2
DACH1
DMBT1
KRTAP3-2
KRTAP4-7
UBE2D1
KRTAP19-3
LRRC15
MUM1L1
CBLN2
GMCL1
USP38
PEG3
MICALCL
RUNDC3A
GOLGA7B
SLN
LAP3
PALLD
HHIP
CAPN14
KRT35
NETO2
PRRG4
BEST3
PRSS53
MOP-1
LAMP5
PLEKHG4B
ERVW-1
LOC101928076
KRT72
DLX3
FLG-AS1
PLCD1
SIGLEC10
KRTAP4-9
SP6
UNC5B
BARX2
TMEM163
KRTAP3-3
CYP24A1
SLC6A14
FZD6
SLCO5A1
HEG1
ARL15
AF086184
KRT84
PGBD5
RNF19B
RP11-209D14.2
IL1F10
RHCG
BCAS1
ELF5
MARCKSL1
KRT74
FOXN1
CRNN
S100A2
PHYHIPL
SPINK13
KRTAP13-1
CRIP2
CCDC64B
NYAP1
DNASE1L2
SMCO4
RP11-50E11.3
MTCL1
CNTN4
DLX2
PKP1
CALCB
FGG
FAM218A
SORCS2
ENC1
LOC101928231
SMOC1
SLC5A9
PADI1
MFHAS1
CAPN8
HSPB3
EPHA2
KRT38
CXCR2
PCDH8
CHST6
CD82
C12orf75
TIMP3
LOC101928100
MIF
KLK6
SPINK7
ATP12A
STARD4
CAMSAP3
BC048141
REN
LOC101928161
SMAGP
LHX2
CNN3
KRT27
CCNA1
SMAD7
S100A14
CYP27B1
FHOD3
RP4-539M6.21
SPTBN5
SLC4A3
LOC100506374
CNTN6
GCLM
LCN2
MEST
CTSV
ARSF
ILF2
EFHD1
S100P
PRR9
TNN
FTX
LOC284889
GRP
MAP7D2
LOC283516
VTCN1
FAM26E
TGM3
GSTP1
ANP32A-IT1
S100A1
TCHH
KRT71
MTPN
PRO2852
BTC
A2ML1
TMPRSS11E
HIST1H3C
AP5B1
GJB5
KCNH8
LINC01208
MALRD1
UG0898H09
PPP4C
EIF3C
RP11-373D23.2
S100A9
KRT25
EGFL6
PSMC3
PI3
AKR1B10
KRT37
COL11A1
S100A7A
SERPINB4

## Sheet: Tab. s3 Differentially Express
Tab. s3 Differentially Expressed Genes in Alopecia Areata Tissues with Statistical Analysis
Gene	logFC	AveExpr	t	P.Value	adj.P.Val
PPP1R1C	-1.38652	3.75582	-11.2323	1.42786e-20	3.09174e-16
PIRT	-2.69275	4.14012	-10.9071	8.77415e-20	9.49934e-16
HOXC13	-2.04753	8.26236	-10.8163	1.45731e-19	1.05183e-15
CHAC1	-4.03387	7.03525	-10.374	1.7212e-18	9.31728e-15
LYPD6	-1.68914	5.19858	-10.0849	8.62448e-18	3.11243e-14
VSNL1	-0.900753	8.76562	-10.0463	1.06935e-17	3.3078e-14
GPRC5D	-4.94007	7.7638	-9.96271	1.70249e-17	4.36947e-14
SLC1A6	-1.43264	4.64399	-9.93801	1.95322e-17	4.36947e-14
LOC101928881	-3.26341	5.38456	-9.93215	2.01795e-17	4.36947e-14
ABCA4	-0.878796	4.33742	-9.87853	2.71892e-17	5.03479e-14
LOC100505782	-1.93573	4.05561	-9.87387	2.79026e-17	5.03479e-14
SLC16A9	-1.67521	5.30201	-9.82447	3.67173e-17	6.11569e-14
FZD3	-1.00717	5.6816	-9.78754	4.50787e-17	6.97206e-14
CD109	-0.597221	8.07684	-9.77002	4.96849e-17	7.17218e-14
PSORS1C2	-2.38134	9.71629	-9.73825	5.92677e-17	8.02077e-14
MIR31HG	-1.03191	3.08633	-9.70891	6.97486e-17	8.88392e-14
RIMS2	-0.845262	3.93942	-9.69407	7.57332e-17	9.11028e-14
OXCT2	-1.659	4.34345	-9.67157	8.58039e-17	9.13688e-14
FAM83A	-0.783242	5.24489	-9.66819	8.74272e-17	9.13688e-14
KRT83	-4.5979	7.2677	-9.65176	9.5767e-17	9.13688e-14
FLRT3	-0.983611	7.03864	-9.64483	9.95192e-17	9.13688e-14
GJA3	-1.09315	5.07509	-9.64131	1.0148e-16	9.13688e-14
ATP8A2	-1.25322	4.199	-9.63571	1.0468e-16	9.13688e-14
KRTAP5-8	-4.13445	7.6252	-9.63243	1.066e-16	9.13688e-14
PLEKHG1	-1.03181	8.40947	-9.62724	1.09712e-16	9.13688e-14
C1orf168	-0.779573	2.65568	-9.57463	1.46851e-16	1.17769e-13
KRT33A	-4.97054	9.27836	-9.5192	1.99611e-16	1.54363e-13
PARM1	-1.54346	8.34285	-9.50223	2.19268e-16	1.63718e-13
FGF18	-1.94112	5.10864	-9.49351	2.30106e-16	1.66083e-13
BNC2	-1.2814	5.96495	-9.48537	2.4071e-16	1.68132e-13
CST1	-2.89096	4.67566	-9.46462	2.69988e-16	1.75635e-13
MREG	-0.8275	8.2576	-9.46296	2.72481e-16	1.75635e-13
DSG4	-4.45326	6.64138	-9.45577	2.83534e-16	1.75635e-13
S100A3	-2.75666	9.27645	-9.45554	2.83898e-16	1.75635e-13
JMY	-0.719293	9.73797	-9.3797	4.31738e-16	2.55755e-13
RMND5A	-0.779648	8.32361	-9.3775	4.37027e-16	2.55755e-13
CD1C	1.46592	8.96394	9.34109	5.34346e-16	3.04479e-13
LYG2	-2.6701	6.55051	-9.26452	8.15319e-16	4.52669e-13
SHF	-0.993866	5.67308	-9.2188	1.04897e-15	5.67833e-13
HSPA14	-0.733009	7.77182	-9.20088	1.15782e-15	5.95642e-13
SLC5A10	-0.65367	3.11937	-9.19944	1.16702e-15	5.95642e-13
CAPN12	-1.8484	7.92042	-9.1955	1.19266e-15	5.95642e-13
KRT81	-4.29919	8.48347	-9.19282	1.21037e-15	5.95642e-13
CHST2	-1.31914	6.65519	-9.18509	1.26302e-15	5.99992e-13
ARL4C	-0.693391	6.44588	-9.18343	1.27463e-15	5.99992e-13
SERPINB13	-0.686114	5.88352	-9.17817	1.31204e-15	6.0446e-13
BMP2	-1.3928	6.61879	-9.1146	1.86159e-15	8.39769e-13
LPAR3	-0.651379	6.03986	-9.09609	2.06107e-15	9.05228e-13
FGF5	-0.767198	2.82333	-9.09352	2.09031e-15	9.05228e-13
KRT16	-1.66817	11.2679	-9.05364	2.60257e-15	1.10497e-12
DNAJC6	-1.10538	4.77744	-9.03937	2.81472e-15	1.1557e-12
EFNA5	-0.790006	7.7857	-9.03846	2.82881e-15	1.1557e-12
CYFIP2	-1.06653	7.56354	-9.00606	3.37951e-15	1.35512e-12
TRPM6	-1.00834	4.70373	-8.99928	3.50761e-15	1.38091e-12
MLLT11	-0.829278	10.379	-8.91218	5.65447e-15	2.148e-12
UBE2H	-0.719114	6.81132	-8.90133	6.00072e-15	2.20226e-12
EHD3	-0.886018	4.74996	-8.897	6.14472e-15	2.21753e-12
CMYA5	-0.82642	7.05313	-8.89264	6.29322e-15	2.21935e-12
SLC40A1	-1.05415	9.07517	-8.88896	6.42126e-15	2.21935e-12
RNF182	-2.55675	6.59225	-8.88506	6.55976e-15	2.21935e-12
FHDC1	-0.65107	10.4033	-8.86528	7.3099e-15	2.4351e-12
PLA2G2E	-0.763846	3.04641	-8.8197	9.37941e-15	3.07716e-12
KRTAP4-8	-4.26763	8.98141	-8.80973	9.90464e-15	3.20097e-12
LOC101929478	-1.18868	2.65766	-8.79386	1.08018e-14	3.40728e-12
KRTAP4-11	-4.24289	9.17079	-8.79291	1.08577e-14	3.40728e-12
SLC7A11	-1.13463	4.31045	-8.76052	1.29584e-14	4.0084e-12
IFNE	-1.10793	3.02693	-8.75776	1.31552e-14	4.01198e-12
ODC1	-1.11034	7.57512	-8.75159	1.36059e-14	4.07558e-12
TDH	-0.841203	3.32842	-8.74979	1.37402e-14	4.07558e-12
RP11-315F22.1	-0.988479	2.70866	-8.74064	1.44437e-14	4.16998e-12
COMP	-2.67893	6.37171	-8.73325	1.50378e-14	4.2844e-12
OVOL1	-0.743109	6.86056	-8.72199	1.59906e-14	4.49667e-12
KRT82	-3.56666	6.98385	-8.71363	1.67358e-14	4.6459e-12
PPP1R2	-0.826894	6.90958	-8.70747	1.7308e-14	4.72806e-12
SLC39A10	-0.975049	9.76772	-8.70578	1.74685e-14	4.72806e-12
SLC27A6	-1.69444	6.06163	-8.69335	1.86925e-14	4.93597e-12
CSDC2	-1.34688	3.81436	-8.6888	1.9162e-14	4.99899e-12
KRTAP8-1	-5.31005	8.42486	-8.68045	2.00533e-14	5.16922e-12
KRTAP1-3	-4.60141	9.33669	-8.67661	2.04777e-14	5.21651e-12
KRT31	-3.50696	10.8114	-8.66001	2.2416e-14	5.57901e-12
CTNND2	-1.18401	4.86167	-8.64144	2.47997e-14	6.03357e-12
ZAR1	-1.49949	3.34291	-8.61261	2.90123e-14	6.98004e-12
MT4	-0.960615	4.56595	-8.60697	2.99163e-14	7.11843e-12
AFAP1L2	-0.707392	9.13744	-8.60459	3.0306e-14	7.13277e-12
FAM49A	-1.41712	6.58485	-8.59524	3.18862e-14	7.42399e-12
FETUB	-1.25863	4.15867	-8.59032	3.27497e-14	7.54392e-12
CST4	-1.96912	5.16653	-8.58646	3.34449e-14	7.62297e-12
WIPI1	-0.730539	8.55898	-8.5833	3.40243e-14	7.67425e-12
FRMPD1	-0.840705	5.21359	-8.56838	3.6897e-14	8.23639e-12
CCL13	1.95164	7.53076	8.55974	3.86694e-14	8.53572e-12
SLC7A8	-0.785463	4.70176	-8.55805	3.90263e-14	8.53572e-12
KRT32	-3.31839	8.54066	-8.54416	4.20847e-14	9.1126e-12
KRTAP10-11	-4.05651	8.02819	-8.5274	4.60923e-14	9.88155e-12
HLA-DMA	0.836973	8.4364	8.51733	4.86794e-14	1.02335e-11
TRIM9	-1.04056	4.36766	-8.50787	5.12438e-14	1.06691e-11
KRT40	-2.38284	4.8133	-8.4926	5.56663e-14	1.14788e-11
ENDOU	-0.595711	11.0395	-8.47631	6.0806e-14	1.21673e-11
PPP2R1B	-1.02608	6.58277	-8.47497	6.12493e-14	1.21673e-11
DSC2	-0.69281	6.88731	-8.46913	6.32189e-14	1.24443e-11
KRTAP4-2	-4.94662	9.05103	-8.45964	6.6553e-14	1.29826e-11
CD8A	1.60837	5.08472	8.45055	6.9909e-14	1.35155e-11
SERPINA3	-1.83663	9.74726	-8.40334	9.0258e-14	1.72952e-11
CYP1B1-AS1	-0.85841	4.21118	-8.39711	9.33511e-14	1.7731e-11
COL10A1	-0.949383	2.7304	-8.39538	9.42279e-14	1.77419e-11
FAM26D	-1.1542	2.51519	-8.38529	9.95095e-14	1.85748e-11
KRTAP9-9	-4.88081	8.86526	-8.36981	1.08192e-13	1.98532e-11
CCL5	1.00299	4.1847	8.35694	1.15982e-13	2.09984e-11
KRTAP5-9	-2.42451	5.01241	-8.35632	1.16372e-13	2.09984e-11
HLA-DMB	0.744531	9.15958	8.33726	1.28983e-13	2.28924e-11
KRT75	-1.98271	8.58349	-8.33327	1.31791e-13	2.32005e-11
RP11-389C8.2	0.870694	7.817	8.33116	1.33303e-13	2.32776e-11
KRTAP4-3	-4.48178	9.91748	-8.31953	1.41933e-13	2.43152e-11
KRTAP4-4	-4.98633	8.96724	-8.31266	1.47293e-13	2.49167e-11
MIR34A	-0.683505	8.86753	-8.30912	1.50129e-13	2.51361e-11
SAMD5	-1.02234	5.87281	-8.30816	1.50912e-13	2.51361e-11
SERPINA1	-1.1393	4.50768	-8.28538	1.7063e-13	2.82034e-11
CLDN14	-0.888832	3.49092	-8.28365	1.72227e-13	2.82518e-11
SOSTDC1	-0.730276	9.64628	-8.27481	1.8063e-13	2.91879e-11
KRTAP7-1	-4.28154	7.31183	-8.26902	1.86345e-13	2.98884e-11
KRT33B	-4.69385	9.49483	-8.2638	1.91659e-13	3.02919e-11
MYPN	-0.622807	2.99477	-8.24925	2.07276e-13	3.25228e-11
HSPA2	-0.818465	9.42416	-8.23554	2.23146e-13	3.47611e-11
MGC24103	-1.31074	9.49884	-8.23197	2.27479e-13	3.49552e-11
KRTAP2-1	-4.60235	9.27186	-8.23185	2.27621e-13	3.49552e-11
LINC00868	-0.914758	3.16767	-8.21385	2.50763e-13	3.82378e-11
WNK4	-1.15587	4.17009	-8.19404	2.78933e-13	4.19426e-11
NRBF2	-0.760667	6.38468	-8.16673	3.22999e-13	4.75776e-11
EDN2	-0.821872	4.03255	-8.16375	3.28215e-13	4.80192e-11
KRTAP9-3	-4.50159	9.4549	-8.15925	3.36225e-13	4.87227e-11
KIF5C	-0.655662	4.02685	-8.15155	3.50414e-13	5.02485e-11
P2RY14	1.18956	8.81155	8.13954	3.73729e-13	5.32392e-11
MSX2	-0.988592	4.88952	-8.13686	3.79138e-13	5.36567e-11
KRT36	-1.06061	2.93231	-8.12547	4.03026e-13	5.63014e-11
SLC51B	-0.632138	2.81721	-8.12409	4.0602e-13	5.63561e-11
HOMER1	-0.858617	8.46973	-8.10936	4.39367e-13	6.02128e-11
RASSF9	-0.922262	5.88859	-8.08156	5.0991e-13	6.94408e-11
KLK12	-1.2455	4.42612	-8.06737	5.50144e-13	7.44516e-11
KRTAP17-1	-3.68313	8.59338	-8.01796	7.16428e-13	9.56442e-11
KRTAP11-1	-4.30926	9.30941	-8.01703	7.19993e-13	9.56442e-11
RNF39	-0.638187	9.07555	-8.01178	7.40496e-13	9.77681e-11
KRTAP4-5	-4.55052	9.4726	-7.98824	8.39629e-13	1.10185e-10
BNC1	-0.693814	7.162	-7.97529	8.99651e-13	1.1735e-10
LSMEM1	-1.04926	5.57462	-7.96552	9.47803e-13	1.22891e-10
SAMD8	-0.882313	7.66488	-7.95925	9.79984e-13	1.26307e-10
BEX4	-0.616861	7.94055	-7.95744	9.8949e-13	1.2645e-10
CXCL9	2.70631	5.2738	7.95447	1.0053e-12	1.27297e-10
MPEG1	0.759646	7.94701	7.94159	1.07668e-12	1.35542e-10
CD2	1.39648	4.95417	7.92371	1.18423e-12	1.4822e-10
PADI3	-2.74071	7.28381	-7.91282	1.25488e-12	1.55268e-10
KRTAP9-4	-4.49041	9.80985	-7.89676	1.36678e-12	1.68153e-10
GALNT6	-0.858682	5.1501	-7.89023	1.41507e-12	1.73111e-10
SYTL5	-0.755687	3.85547	-7.85358	1.71927e-12	2.09142e-10
SHISA2	-1.90698	9.0765	-7.79746	2.3152e-12	2.7394e-10
KRTAP4-12	-4.59215	9.95136	-7.79097	2.39612e-12	2.81974e-10
AMICA1	1.05486	7.76487	7.78461	2.47819e-12	2.90056e-10
ANGPTL7	-2.77847	7.32257	-7.76439	2.75812e-12	3.21084e-10
PROCR	-0.853565	7.36883	-7.73669	3.19319e-12	3.67778e-10
SYTL2	-0.624088	5.55352	-7.72475	3.40109e-12	3.87599e-10
EAF1	-0.686507	10.3098	-7.71676	3.54763e-12	4.02183e-10
KRTAP9-8	-4.24668	10.1356	-7.70799	3.7159e-12	4.16893e-10
NCS1	-0.613745	3.78258	-7.6972	3.93362e-12	4.36793e-10
TM4SF1	-0.669098	7.45626	-7.68348	4.22868e-12	4.6479e-10
TENM2	-1.09619	9.83163	-7.6669	4.61492e-12	5.04681e-10
SMTNL2	-1.95831	5.34957	-7.66524	4.65549e-12	5.0656e-10
SULF2	-0.93724	7.15687	-7.66285	4.71443e-12	5.10408e-10
LOC286189	-0.967503	3.03969	-7.65405	4.93818e-12	5.31972e-10
PLA2G2F	-0.946898	3.53907	-7.65079	5.02357e-12	5.36905e-10
TNFRSF12A	-0.601819	3.84641	-7.65041	5.03356e-12	5.36905e-10
KRT73	-1.71377	6.52372	-7.64863	5.08103e-12	5.39312e-10
CREB5	-1.12874	4.28647	-7.63416	5.4833e-12	5.79171e-10
IL10RA	0.89983	7.21879	7.61276	6.13632e-12	6.38797e-10
KRTAP19-1	-3.88611	9.53883	-7.59125	6.87065e-12	7.05072e-10
AIF1	0.66977	6.06483	7.58663	7.03946e-12	7.18988e-10
BAMBI	-1.78299	7.53633	-7.58044	7.27211e-12	7.39263e-10
KRTAP4-1	-4.47075	9.95114	-7.57643	7.42678e-12	7.49546e-10
KRT85	-3.49784	9.6807	-7.57575	7.45319e-12	7.49546e-10
NLRC5	0.807605	10.118	7.57514	7.47711e-12	7.49546e-10
MNDA	0.981	6.46784	7.56532	7.87262e-12	7.85557e-10
CSF1R	0.671394	6.41721	7.5595	8.11655e-12	8.02501e-10
KRTAP1-5	-4.41203	10.0301	-7.50975	1.05332e-11	1.01367e-09
KRTAP3-1	-4.24592	9.75313	-7.4988	1.11543e-11	1.06869e-09
DSG3	-0.876909	8.11229	-7.49554	1.13464e-11	1.07756e-09
BZRAP1-AS1	0.821414	4.88488	7.49227	1.15422e-11	1.09137e-09
LGR5	-0.994673	6.18889	-7.48309	1.21091e-11	1.13506e-09
KRTAP1-1	-4.40537	10.0069	-7.48052	1.22731e-11	1.14547e-09
DUSP14	-0.672988	10.2623	-7.46907	1.30296e-11	1.21086e-09
NELL2	-1.19692	8.92948	-7.46592	1.3246e-11	1.2257e-09
SLAMF8	1.27322	5.86848	7.45681	1.38912e-11	1.2764e-09
DACH1	-0.901536	5.54138	-7.45653	1.39117e-11	1.2764e-09
DMBT1	-1.25367	3.67977	-7.43544	1.55302e-11	1.41292e-09
PSMB9	1.03209	8.12154	7.41994	1.68371e-11	1.51276e-09
TRBC1	1.14597	7.01092	7.41842	1.69712e-11	1.5185e-09
IRF1	0.92631	5.76154	7.4156	1.72223e-11	1.53463e-09
KRTAP3-2	-4.25234	10.327	-7.40974	1.77561e-11	1.5757e-09
KRTAP4-7	-4.1362	10.0147	-7.39984	1.86961e-11	1.64777e-09
UBE2D1	-0.684629	6.68127	-7.39881	1.87965e-11	1.64777e-09
KRTAP19-3	-3.53132	8.8181	-7.3976	1.89152e-11	1.65149e-09
IL2RG	1.04682	6.34485	7.39127	1.95486e-11	1.69623e-09
LRRC15	-0.934348	6.2756	-7.37585	2.11819e-11	1.82005e-09
MUM1L1	-1.14432	4.13204	-7.36594	2.23019e-11	1.90871e-09
CBLN2	-3.31845	9.86318	-7.36091	2.28929e-11	1.95158e-09
GMCL1	-0.765139	8.65906	-7.35803	2.32378e-11	1.97129e-09
USP38	-0.60338	7.22073	-7.33747	2.58567e-11	2.17006e-09
PEG3	-0.716027	5.23776	-7.3366	2.59738e-11	2.17147e-09
MICALCL	-0.611872	3.60234	-7.33386	2.63461e-11	2.19413e-09
MS4A6A	0.648589	6.4391	7.32872	2.70571e-11	2.2447e-09
ZC3H12D	1.13192	9.12094	7.32488	2.76028e-11	2.28124e-09
RUNDC3A	-0.61344	3.99095	-7.32412	2.77119e-11	2.28154e-09
TAP1	0.676928	8.94334	7.31264	2.94107e-11	2.40313e-09
GOLGA7B	-0.980166	5.65564	-7.29967	3.14557e-11	2.56057e-09
SLN	-1.55518	5.53442	-7.28267	3.43525e-11	2.7755e-09
SLFN11	0.60484	8.34841	7.28075	3.46945e-11	2.79271e-09
VENTX	0.599107	3.97453	7.25872	3.8883e-11	3.07275e-09
LAP3	-0.871845	10.4594	-7.25744	3.91428e-11	3.08187e-09
PALLD	-0.645627	9.25564	-7.25674	3.92831e-11	3.08187e-09
HHIP	-0.705365	2.74637	-7.25207	4.02431e-11	3.13963e-09
HCK	0.646183	5.46949	7.25057	4.0558e-11	3.14768e-09
CAPN14	-1.29408	5.83678	-7.24847	4.09994e-11	3.17057e-09
KRT35	-3.72069	9.58597	-7.23221	4.45936e-11	3.42406e-09
NETO2	-0.749157	4.92989	-7.2241	4.64984e-11	3.5577e-09
HLA-F	0.671167	8.88212	7.20284	5.18903e-11	3.90132e-09
CD3D	1.13158	5.47832	7.19299	5.45931e-11	4.09033e-09
HCP5	0.987017	8.9028	7.18418	5.71296e-11	4.26561e-09
SASH3	0.866799	5.33861	7.15966	6.48138e-11	4.77351e-09
HMHA1	0.647124	4.73177	7.15272	6.717e-11	4.93028e-09
RRAGD	0.611268	7.42874	7.14904	6.84543e-11	5.00757e-09
PRF1	0.762329	4.51329	7.1415	7.11605e-11	5.1706e-09
PRRG4	-0.83546	8.71553	-7.13762	7.25917e-11	5.25695e-09
GBP4	0.844802	4.98247	7.12216	7.85937e-11	5.65379e-09
BEST3	-0.709737	3.10126	-7.09548	9.01234e-11	6.46173e-09
PRSS53	-0.954177	5.5673	-7.06222	1.06862e-10	7.51258e-09
MOP-1	-0.744028	2.86632	-7.05617	1.10221e-10	7.69877e-09
SIGLEC1	1.04191	6.26652	7.05314	1.11941e-10	7.79379e-09
FCGR2B	0.853949	7.2197	7.03795	1.20985e-10	8.29013e-09
MAP4K1	1.00606	4.6895	7.03529	1.2264e-10	8.35072e-09
LAMP5	-0.951995	4.45864	-7.03122	1.25217e-10	8.47288e-09
ITGAL	0.891787	4.74869	7.03012	1.25923e-10	8.4941e-09
PLEKHG4B	-0.657326	4.50008	-7.00044	1.46527e-10	9.69856e-09
ERVW-1	-0.602444	3.98623	-6.99992	1.46914e-10	9.69856e-09
CYTIP	0.991428	5.76773	6.99599	1.49889e-10	9.83369e-09
STAT4	0.855758	5.48444	6.99069	1.53989e-10	9.96469e-09
LOC101928076	-0.711213	9.32733	-6.9862	1.57556e-10	1.01535e-08
KRT72	-1.7604	5.56833	-6.98334	1.59867e-10	1.02414e-08
DLX3	-1.18164	8.52735	-6.96559	1.74997e-10	1.10473e-08
FLG-AS1	-0.793015	5.04958	-6.96434	1.7611e-10	1.10852e-08
PLCD1	-0.757441	6.90432	-6.94917	1.90242e-10	1.18032e-08
SIGLEC10	-0.654211	3.88328	-6.93563	2.038e-10	1.25723e-08
KRTAP4-9	-3.69867	10.5281	-6.92961	2.10137e-10	1.28534e-08
SP6	-1.27933	7.61026	-6.91202	2.29763e-10	1.39358e-08
UNC5B	-0.618081	6.21626	-6.90999	2.32136e-10	1.40404e-08
RARRES3	0.645318	7.55197	6.90727	2.35366e-10	1.41961e-08
BARX2	-0.648502	4.31865	-6.90564	2.37324e-10	1.42498e-08
CXCL10	2.29464	4.94158	6.90229	2.41388e-10	1.43988e-08
CCL18	2.31591	5.3497	6.89981	2.44443e-10	1.4541e-08
TMEM163	-1.05481	3.64518	-6.8989	2.45578e-10	1.45585e-08
APOL3	0.630306	7.20638	6.89639	2.4872e-10	1.4595e-08
CD14	0.688115	5.17885	6.88797	2.5956e-10	1.51489e-08
SAMD9L	0.677767	6.15107	6.86483	2.91841e-10	1.68964e-08
CD163L1	0.659866	5.40713	6.86061	2.98136e-10	1.72148e-08
KRTAP3-3	-3.83709	10.3907	-6.85918	3.00299e-10	1.72935e-08
TGFBI	0.757154	11.3856	6.82998	3.48065e-10	1.9525e-08
TYROBP	0.995662	7.85695	6.81885	3.68175e-10	2.05997e-08
CPVL	0.833729	6.89648	6.80804	3.88817e-10	2.16047e-08
LCK	0.702884	3.61242	6.80788	3.8913e-10	2.16047e-08
CYP24A1	-0.983852	4.31364	-6.80309	3.98648e-10	2.20202e-08
GZMA	1.27376	4.47275	6.79612	4.12907e-10	2.27498e-08
LSP1	0.684937	6.8818	6.79116	4.23347e-10	2.32153e-08
CD163	1.06487	5.58259	6.79109	4.235e-10	2.32153e-08
HCLS1	0.83257	6.51168	6.78768	4.30841e-10	2.35581e-08
SLC6A14	-0.740671	10.8443	-6.76579	4.8102e-10	2.61697e-08
FZD6	-0.630205	8.5004	-6.75559	5.06337e-10	2.72053e-08
ITGAM	0.967026	6.37199	6.75239	5.14562e-10	2.75106e-08
SLCO5A1	-0.916636	3.80513	-6.73576	5.59387e-10	2.97602e-08
FOLR2	0.848826	5.71762	6.72329	5.95513e-10	3.14504e-08
P2RY13	1.15883	5.70828	6.71392	6.24161e-10	3.28135e-08
HEG1	-0.761139	8.84377	-6.68898	7.07265e-10	3.68135e-08
ARL15	-0.598798	8.32598	-6.68786	7.11228e-10	3.6931e-08
AF086184	-1.15068	4.20565	-6.67915	7.42902e-10	3.82092e-08
TRAT1	1.31874	4.85814	6.66958	7.79345e-10	3.98053e-08
KRT84	-1.16213	3.90809	-6.66271	8.06558e-10	4.09963e-08
MS4A4A	0.961418	3.93639	6.63191	9.40658e-10	4.6931e-08
TLR1	0.859456	5.22504	6.62463	9.75444e-10	4.83232e-08
PGBD5	-0.679052	5.64548	-6.61639	1.01632e-09	5.01284e-08
MMP12	2.3071	3.93943	6.61174	1.04017e-09	5.09565e-08
RNF19B	-0.627267	7.82796	-6.61039	1.04715e-09	5.11825e-08
RP11-209D14.2	-0.623649	2.45336	-6.6018	1.0929e-09	5.31789e-08
IL1F10	-1.5082	6.17948	-6.57142	1.2712e-09	6.07429e-08
GZMK	1.18178	4.5301	6.56733	1.29725e-09	6.14742e-08
RHCG	-1.26819	7.199	-6.56223	1.33057e-09	6.24962e-08
FAM3B	1.08126	4.66262	6.5504	1.41099e-09	6.58451e-08
TBC1D10C	0.636976	4.11161	6.53917	1.49178e-09	6.90205e-08
BCAS1	-0.636789	4.1807	-6.53584	1.51667e-09	7.00222e-08
CD1B	1.37418	4.66356	6.51862	1.65166e-09	7.52914e-08
ELF5	-0.773759	7.05276	-6.50486	1.76804e-09	7.99235e-08
HLA-DPA1	0.92089	9.19815	6.50014	1.80981e-09	8.16411e-08
SKAP1	0.603575	3.45864	6.48902	1.91202e-09	8.57162e-08
MARCKSL1	-0.717718	9.30364	-6.47696	2.02942e-09	9.04179e-08
KRT74	-1.45201	6.87446	-6.47083	2.09173e-09	9.30023e-08
CD33	0.638979	4.82084	6.4522	2.29302e-09	1.00916e-07
AF007147	0.733754	4.90717	6.44718	2.35037e-09	1.03021e-07
C1QB	0.883562	3.89678	6.44412	2.38612e-09	1.04377e-07
PIK3R5	0.692481	4.51796	6.44344	2.3941e-09	1.04515e-07
FOXN1	-0.745415	5.03173	-6.4362	2.48103e-09	1.07875e-07
CRNN	-1.48815	5.06999	-6.43122	2.54253e-09	1.10327e-07
ARHGAP9	0.702908	5.69319	6.41898	2.70024e-09	1.16703e-07
GVINP1	0.736461	3.95613	6.41802	2.71312e-09	1.16833e-07
S100A2	-0.681126	12.5527	-6.41573	2.74376e-09	1.17878e-07
GMFG	0.811959	7.04089	6.40696	2.86454e-09	1.22501e-07
GBP5	0.626108	3.79818	6.4067	2.86832e-09	1.22501e-07
EVI2B	0.715602	5.01235	6.39889	2.98041e-09	1.26787e-07
MRC1	0.826208	9.29618	6.39518	3.03525e-09	1.28864e-07
PHYHIPL	-0.685333	3.15383	-6.39225	3.0791e-09	1.29964e-07
SPINK13	-0.946634	2.94085	-6.38369	3.2112e-09	1.34752e-07
CTSW	0.961795	4.64267	6.36251	3.56245e-09	1.46929e-07
IL15	0.662389	5.32054	6.35824	3.63754e-09	1.49457e-07
KRTAP13-1	-2.69015	5.87254	-6.3476	3.83208e-09	1.5597e-07
PATL2	0.913119	4.75552	6.34281	3.92275e-09	1.59062e-07
EOMES	1.04475	4.41028	6.33537	4.06813e-09	1.64649e-07
CRIP2	-0.618059	4.54914	-6.33078	4.16044e-09	1.67758e-07
CCDC64B	-0.638337	7.01735	-6.3046	4.72741e-09	1.88513e-07
CD83	0.959597	7.61694	6.29843	4.87183e-09	1.93205e-07
IL32	0.800533	5.81743	6.297	4.9058e-09	1.94196e-07
DRAM1	0.759136	6.64678	6.28489	5.20402e-09	2.05625e-07
MYO1F	0.585001	3.74381	6.27469	5.46876e-09	2.1452e-07
BATF3	0.838283	4.4091	6.2699	5.59779e-09	2.18002e-07
DPEP2	0.774684	5.27079	6.25695	5.96132e-09	2.30335e-07
CXorf65	0.965153	3.49379	6.25254	6.09049e-09	2.34657e-07
MIR142	0.684797	4.91177	6.24144	6.42775e-09	2.46773e-07
NYAP1	-0.65848	4.37284	-6.23266	6.7072e-09	2.55688e-07
DNASE1L2	-0.686792	5.5066	-6.21815	7.19597e-09	2.72403e-07
SMCO4	-0.620735	7.33464	-6.20833	7.54664e-09	2.82223e-07
HCG27	0.585244	3.66798	6.19431	8.07606e-09	2.98415e-07
RP11-50E11.3	-0.688593	6.90707	-6.18587	8.41217e-09	3.08727e-07
KRT2	0.838813	12.1031	6.17821	8.72948e-09	3.1929e-07
MTCL1	-0.824777	8.39091	-6.17687	8.78622e-09	3.20823e-07
CNTN4	-0.736215	4.43457	-6.17412	8.90351e-09	3.24013e-07
DLX2	-0.839038	4.79525	-6.16671	9.22764e-09	3.34684e-07
SAMD3	0.605042	3.03486	6.16119	9.47687e-09	3.43148e-07
PKP1	-0.95568	8.54384	-6.13867	1.05629e-08	3.77372e-07
CALCB	-0.747387	3.09215	-6.13802	1.05963e-08	3.77372e-07
RCAN2	0.71515	9.23497	6.12619	1.12168e-08	3.95205e-07
PCOLCE	0.637851	8.11728	6.11789	1.16733e-08	4.0834e-07
AK055981	0.644611	7.05095	6.1157	1.17972e-08	4.12009e-07
FGG	-0.830688	3.094	-6.0819	1.38745e-08	4.77016e-07
FAM218A	-0.839839	4.99672	-6.08097	1.39363e-08	4.77639e-07
NLRC3	1.00416	6.25473	6.0809	1.39412e-08	4.77639e-07
EPSTI1	0.831481	5.39115	6.07025	1.46708e-08	5.00028e-07
C1QC	0.644068	5.01204	6.0643	1.50947e-08	5.1094e-07
THEMIS	0.827085	3.50816	6.06411	1.51083e-08	5.1094e-07
SORCS2	-0.720547	4.65906	-6.05443	1.58247e-08	5.32895e-07
LCP1	0.775631	8.18398	6.05309	1.59259e-08	5.34642e-07
ENC1	-0.586744	6.26341	-6.04912	1.62313e-08	5.43211e-07
CCL8	1.23843	6.46526	6.04253	1.67503e-08	5.56369e-07
KIF21B	0.977962	4.58815	6.04243	1.67589e-08	5.56369e-07
LOC101928231	-0.711577	3.91444	-6.02872	1.78922e-08	5.91482e-07
SMOC1	-0.63355	4.81029	-6.016	1.90116e-08	6.23949e-07
SLC5A9	-0.618455	5.69299	-6.01493	1.91084e-08	6.25953e-07
FLJ32255	0.657139	4.01938	5.99032	2.14846e-08	6.9227e-07
PADI1	-0.88041	5.12872	-5.98833	2.16884e-08	6.94702e-07
MFHAS1	-0.626591	7.68908	-5.98142	2.24136e-08	7.13707e-07
COL6A6	0.912198	7.99377	5.97902	2.26707e-08	7.19779e-07
CAPN8	-1.30919	8.79203	-5.97486	2.31226e-08	7.3091e-07
SIT1	0.63221	4.0396	5.9725	2.33833e-08	7.36072e-07
LOC100507535	0.837792	4.8685	5.97246	2.33879e-08	7.36072e-07
HSPB3	-0.68287	3.66215	-5.97115	2.3534e-08	7.39597e-07
LILRB2	0.660224	4.6128	5.96726	2.39722e-08	7.51186e-07
EPHA2	-0.700976	8.10233	-5.93903	2.74064e-08	8.44557e-07
KRT38	-2.498	5.68082	-5.93845	2.74813e-08	8.44557e-07
APOL1	0.68803	6.232	5.92574	2.91859e-08	8.82629e-07
IL2RB	0.76646	4.57735	5.92514	2.92694e-08	8.8392e-07
RGS22	0.828858	4.4917	5.90185	3.2675e-08	9.67868e-07
C1orf162	0.833934	8.50225	5.88015	3.61962e-08	1.06634e-06
FCER1G	0.664554	8.80573	5.87234	3.75517e-08	1.10177e-06
CXCR2	-0.689981	6.33096	-5.86497	3.88782e-08	1.13761e-06
CD96	0.616788	3.32813	5.86297	3.92461e-08	1.14528e-06
PCDH8	-1.3237	6.46762	-5.81559	4.90252e-08	1.38764e-06
CHST6	-0.586764	3.36594	-5.8113	5.00197e-08	1.40842e-06
MX2	0.787357	6.22796	5.79569	5.38109e-08	1.50733e-06
CST7	0.898517	5.31523	5.79509	5.39638e-08	1.50966e-06
CRTAM	0.827066	3.49444	5.77555	5.9122e-08	1.62871e-06
CD82	-0.826811	6.85139	-5.77194	6.0128e-08	1.64596e-06
RP11-589P10.5	0.810255	7.10824	5.76262	6.28005e-08	1.71046e-06
DENND1C	0.996444	5.01738	5.73482	7.14806e-08	1.90378e-06
CORO1A	0.622139	5.15434	5.73361	7.18847e-08	1.91219e-06
C12orf75	-0.66118	7.31702	-5.72404	7.51551e-08	1.98455e-06
GPR146	0.622432	7.05133	5.71897	7.69452e-08	2.02688e-06
TIMP3	-0.629043	8.83569	-5.71835	7.7168e-08	2.03028e-06
GZMB	0.979383	3.61898	5.71542	7.82238e-08	2.05307e-06
JAM2	0.628965	8.10057	5.70786	8.10183e-08	2.12127e-06
PTGDS	0.687648	9.74776	5.68067	9.19009e-08	2.36897e-06
P2RY8	0.82153	6.70838	5.66482	9.88898e-08	2.52507e-06
ATF7IP2	0.625833	7.17493	5.66033	1.00964e-07	2.56896e-06
LOC101928100	-0.974155	6.5317	-5.63958	1.1111e-07	2.80078e-06
LY86	0.703213	5.14378	5.61232	1.25971e-07	3.12803e-06
CCR7	0.666745	3.36158	5.58572	1.42337e-07	3.47858e-06
MIF	-0.596415	8.81692	-5.58233	1.44571e-07	3.52521e-06
KLK6	-1.01955	9.87041	-5.5765	1.48486e-07	3.6085e-06
LILRB5	0.655783	4.3054	5.57187	1.5167e-07	3.6735e-06
AIM2	0.749705	3.76039	5.56965	1.53217e-07	3.70683e-06
SPINK7	-1.40658	5.01616	-5.56895	1.53714e-07	3.71073e-06
CD52	0.748613	7.57305	5.55633	1.62848e-07	3.89631e-06
ATP12A	-1.2012	8.30415	-5.54806	1.69124e-07	4.02865e-06
LINC00302	1.14929	6.91186	5.54719	1.69798e-07	4.04026e-06
TFEC	0.667977	3.32545	5.54544	1.71163e-07	4.06826e-06
GZMH	0.615962	3.31528	5.5421	1.73794e-07	4.12175e-06
MB	0.627397	4.66853	5.53247	1.81606e-07	4.27426e-06
ALOX15	0.703694	4.12721	5.52846	1.84959e-07	4.3456e-06
CBLN3	1.0831	4.37567	5.52836	1.85039e-07	4.3456e-06
CCDC160	0.737498	3.0087	5.52199	1.905e-07	4.45935e-06
CLEC4GP1	0.894819	3.62754	5.52111	1.91264e-07	4.4724e-06
STARD4	-0.709739	6.67183	-5.51811	1.93893e-07	4.51924e-06
CLIC2	0.719153	6.67394	5.50621	2.04691e-07	4.73522e-06
CAMSAP3	-0.712453	5.62878	-5.49081	2.19545e-07	5.04651e-06
BC048141	-0.672731	3.86677	-5.4769	2.33861e-07	5.3303e-06
EVI2A	0.69596	5.07054	5.44304	2.72632e-07	6.13648e-06
GPR183	0.887452	5.47472	5.44111	2.75013e-07	6.18365e-06
ITK	0.968415	4.9198	5.42864	2.90965e-07	6.50183e-06
LOC100996740	0.628583	8.62534	5.4244	2.96578e-07	6.60001e-06
REN	-0.664014	2.8933	-5.42403	2.97078e-07	6.60433e-06
F5	0.811609	4.24123	5.39811	3.33903e-07	7.28831e-06
CD3E	0.704101	3.24244	5.39578	3.37417e-07	7.35019e-06
LOC101928161	-0.657584	3.53644	-5.38767	3.49957e-07	7.57763e-06
SMAGP	-0.670877	8.60832	-5.3785	3.64678e-07	7.87275e-06
LHX2	-0.932293	7.1764	-5.37457	3.71176e-07	7.99708e-06
LOC100505501	0.776925	3.78014	5.36638	3.8507e-07	8.23091e-06
CNN3	-0.754044	7.49205	-5.36355	3.89991e-07	8.31967e-06
TRG-AS1	0.8265	3.59873	5.35653	4.02461e-07	8.54362e-06
ENPP3	0.616713	4.4941	5.35461	4.05954e-07	8.5925e-06
CLEC5A	0.98186	6.01056	5.33812	4.37062e-07	9.16137e-06
KRT27	-1.99661	10.5877	-5.33632	4.40591e-07	9.20861e-06
KLHDC7B	0.595234	3.40977	5.33607	4.41083e-07	9.21001e-06
HCG26	0.589672	6.32781	5.32539	4.62645e-07	9.59546e-06
ACP6	0.648652	7.42188	5.26268	6.11664e-07	1.2286e-05
SLC12A7	0.624823	8.56641	5.2433	6.66552e-07	1.31807e-05
CCNA1	-0.741206	3.77513	-5.24232	6.69434e-07	1.32135e-05
HLA-DPB1	0.610394	7.50123	5.23244	6.9937e-07	1.36921e-05
SMAD7	-0.647508	7.10684	-5.22288	7.29546e-07	1.42058e-05
S100A14	-0.744046	10.0136	-5.21993	7.39107e-07	1.43533e-05
CD1A	0.588987	9.22827	5.21155	7.6699e-07	1.48018e-05
KIAA0226L	0.624366	6.27207	5.21072	7.69807e-07	1.48428e-05
ITGB2-AS1	0.731275	5.57784	5.21052	7.70483e-07	1.48428e-05
LRCH2	0.609636	3.42252	5.20763	7.80372e-07	1.49667e-05
CYP27B1	-0.959421	5.20722	-5.20668	7.83628e-07	1.49952e-05
NOV	0.668065	5.25019	5.20237	7.9867e-07	1.52367e-05
FHOD3	-0.811759	7.47593	-5.19264	8.33672e-07	1.57931e-05
LCE1B	0.653065	11.2681	5.18753	8.52625e-07	1.61098e-05
RP4-539M6.21	-0.756552	4.54361	-5.18673	8.55643e-07	1.61527e-05
SPTBN5	-0.719142	6.0496	-5.16628	9.36115e-07	1.75041e-05
VSIG4	0.854998	6.13417	5.15954	9.6422e-07	1.7983e-05
YBX2	0.722017	5.03719	5.1504	1.00363e-06	1.86219e-05
PCSK2	0.634127	4.62762	5.13957	1.05238e-06	1.9399e-05
GIMAP2	0.611877	6.66511	5.11081	1.19337e-06	2.15514e-05
FAM26F	0.639319	5.79141	5.1092	1.20176e-06	2.16306e-05
ACADL	0.684368	4.30645	5.097	1.26742e-06	2.255e-05
DDIT4L	0.780189	5.63409	5.09076	1.30233e-06	2.30954e-05
ACSS3	0.611344	5.16736	5.0874	1.32152e-06	2.33781e-05
SLC4A3	-0.622089	5.27859	-5.08034	1.3627e-06	2.39764e-05
ALPK2	0.619974	4.13024	5.05987	1.48942e-06	2.58831e-05
LOC100506374	-0.630963	7.87521	-5.0493	1.55925e-06	2.69023e-05
RTN1	0.655286	7.02007	5.04881	1.56255e-06	2.69378e-05
ICOS	0.806102	3.8833	5.04771	1.57e-06	2.70446e-05
IL18RAP	0.630322	3.35905	5.01466	1.81111e-06	3.06135e-05
PRORSD1P	0.687801	4.23132	5.01308	1.82356e-06	3.07759e-05
LRRC36	0.714959	4.63914	5.01238	1.82902e-06	3.08235e-05
GIMAP4	0.595111	6.88547	5.00597	1.88028e-06	3.15366e-05
CNTN6	-0.779989	3.96311	-5.00273	1.90673e-06	3.1906e-05
HDC	0.742429	6.55482	4.98944	2.019e-06	3.34231e-05
GCLM	-0.585037	7.34342	-4.97904	2.11133e-06	3.47379e-05
NBEA	0.58611	6.66742	4.97685	2.13129e-06	3.48819e-05
LCN2	-1.04296	10.2105	-4.96208	2.27079e-06	3.6776e-05
BTN3A2	0.593692	6.91543	4.96041	2.28707e-06	3.69843e-05
MS4A14	0.728514	3.9909	4.94882	2.40345e-06	3.86354e-05
CCL22	0.782482	7.10178	4.94747	2.41738e-06	3.87444e-05
PCED1B	0.774366	4.62937	4.94591	2.43361e-06	3.89756e-05
NID2	0.707788	7.8102	4.9431	2.46308e-06	3.93602e-05
RGN	0.661706	4.7014	4.9429	2.46514e-06	3.9364e-05
DNM1	0.743521	7.625	4.94242	2.47023e-06	3.93872e-05
IL1R2	0.616524	7.96961	4.93756	2.52205e-06	3.99196e-05
LGR6	0.618519	8.79729	4.93222	2.58027e-06	4.07517e-05
MEST	-0.713633	9.3439	-4.93137	2.58967e-06	4.08704e-05
CTSV	-0.617452	11.3966	-4.92993	2.60566e-06	4.10628e-05
ARSF	-0.724953	6.54266	-4.91926	2.72712e-06	4.26356e-05
OVGP1	0.592002	5.09696	4.9172	2.75116e-06	4.29494e-05
IRF8	0.768122	7.84638	4.90858	2.85414e-06	4.43971e-05
mir-223	0.743217	4.00012	4.90373	2.91362e-06	4.51924e-05
MAL	0.777119	6.19779	4.88637	3.13692e-06	4.78428e-05
SLC35F1	0.634758	6.65138	4.87717	3.26188e-06	4.94951e-05
DCLK1	0.606541	7.32897	4.87661	3.26964e-06	4.95433e-05
RNASE6	0.600073	5.87665	4.87251	3.32691e-06	5.03056e-05
ADAMDEC1	0.860437	3.87561	4.8651	3.43305e-06	5.17299e-05
LINC01305	0.968837	4.33637	4.86158	3.48466e-06	5.23391e-05
ILF2	-0.802557	10.0747	-4.82411	4.08247e-06	5.97448e-05
GPR171	0.851378	4.98244	4.81745	4.19868e-06	6.12628e-05
NINJ2	0.608319	7.29367	4.81696	4.20727e-06	6.13056e-05
RP11-362K14.7	0.601705	4.70074	4.80298	4.46218e-06	6.45853e-05
EFHD1	-0.925215	7.47786	-4.76171	5.30514e-06	7.4738e-05
PPP1R1B	0.733703	6.78049	4.75701	5.41028e-06	7.60212e-05
S100P	-0.878275	9.2556	-4.75672	5.41702e-06	7.60667e-05
CECR1	0.783851	8.72343	4.74533	5.68073e-06	7.93674e-05
CD207	0.622831	8.99855	4.74072	5.79106e-06	8.06392e-05
TNFSF13	0.588049	5.94811	4.71847	6.35334e-06	8.72898e-05
PRR9	-1.88129	11.471	-4.71224	6.51993e-06	8.92955e-05
C15orf27	0.684187	5.29976	4.71133	6.54459e-06	8.952e-05
SGCG	0.717068	4.96418	4.6761	7.57365e-06	0.000101732
RP1-93H18.6	0.957887	7.17878	4.64076	8.76217e-06	0.000114847
GNLY	0.630552	3.35201	4.62798	9.23489e-06	0.00011981
IL12B	0.613458	2.1034	4.6274	9.25713e-06	0.000120027
COL6A5	1.01255	5.216	4.61602	9.69981e-06	0.000124795
FGR	0.795172	7.46528	4.6011	1.03109e-05	0.000131023
PLA2G3	0.64118	6.70052	4.59986	1.03637e-05	0.000131462
LGALS2	0.80097	5.50612	4.59733	1.04715e-05	0.000132752
TNN	-0.920125	7.76948	-4.57931	1.12717e-05	0.000140916
FTX	-1.35446	6.84064	-4.56688	1.18575e-05	0.00014663
LOC284889	-0.606313	8.80381	-4.54076	1.31865e-05	0.000160409
GRP	-1.27294	4.76203	-4.53011	1.37688e-05	0.000166556
CBFA2T3	0.701217	6.31937	4.50595	1.51823e-05	0.000181025
LCE2B	0.731909	9.84898	4.49785	1.56871e-05	0.00018602
MAP7D2	-0.64464	6.18495	-4.49416	1.59227e-05	0.000188196
FAM150B	0.722174	4.51659	4.48852	1.62883e-05	0.000191472
MLKL	0.624622	7.87112	4.48736	1.6365e-05	0.000192164
LOC283516	-0.613926	3.58603	-4.47813	1.69847e-05	0.000198473
SLITRK4	0.586937	6.0394	4.44596	1.93257e-05	0.000220474
KLB	0.699507	5.77553	4.43455	2.02284e-05	0.000229202
HPGDS	0.727164	6.30077	4.41971	2.14642e-05	0.000241687
VTCN1	-0.817652	7.10026	-4.40935	2.23687e-05	0.000249665
LINC01119	0.625125	3.44853	4.4008	2.31431e-05	0.0002563
CCL27	0.75756	9.88339	4.39989	2.32279e-05	0.000257002
TMEM200A	0.652475	5.68357	4.39276	2.38949e-05	0.000263574
MMP7	0.592471	4.51495	4.38283	2.48565e-05	0.000272377
FAM26E	-0.666286	7.02339	-4.37526	2.56145e-05	0.000280117
CILP	0.888803	7.40623	4.35186	2.80986e-05	0.000302545
SCN3A	0.726612	6.25745	4.349	2.84179e-05	0.000305225
TGM3	-0.595475	7.63114	-4.32668	3.10318e-05	0.000329848
ADIRF-AS1	0.656368	8.87338	4.3202	3.18324e-05	0.000336885
TMEM176A	0.668753	7.51947	4.31635	3.23177e-05	0.000340654
ENPP4	0.699046	6.04782	4.30597	3.36626e-05	0.000351954
NOSTRIN	0.59243	7.23312	4.30432	3.38812e-05	0.000353808
CCL26	0.741254	3.71974	4.28521	3.65142e-05	0.000377395
SFRP2	0.714743	7.40972	4.26521	3.94799e-05	0.000403516
GSTP1	-0.62251	11.4034	-4.24182	4.32417e-05	0.000435292
RP3-525N10.2	0.749777	6.49383	4.23078	4.5136e-05	0.000451631
ACKR1	0.601793	7.99824	4.22885	4.54752e-05	0.000454605
LOC101929760	0.760491	4.73148	4.21611	4.77739e-05	0.000474082
ABCD2	0.599812	2.3174	4.20636	4.9609e-05	0.000489378
MICB	0.808334	6.4579	4.19585	5.16641e-05	0.00050665
ADAMTS3	0.607011	5.06277	4.19481	5.18719e-05	0.000508457
OLFML1	0.651935	8.20585	4.18843	5.31633e-05	0.000519001
LOC284578	0.761138	5.41649	4.17015	5.70364e-05	0.000549626
ANP32A-IT1	-0.654179	3.65781	-4.16104	5.90647e-05	0.000565259
S100A1	-0.603254	6.96755	-4.15349	6.07997e-05	0.000576147
TCHH	-1.4604	11.701	-4.14941	6.17583e-05	0.000583189
HLA-DRA	0.595897	9.73757	4.13898	6.42719e-05	0.000603504
KRT71	-1.44749	11.6749	-4.12558	6.76457e-05	0.000628101
MTPN	-0.653851	6.78885	-4.12194	6.85906e-05	0.000635241
ACOT4	0.603736	5.83981	4.11353	7.08246e-05	0.0006503
IL37	0.797914	6.60462	4.10625	7.28127e-05	0.000666362
LOC101928047	0.821276	4.09234	4.1047	7.32427e-05	0.000669716
SLC14A1	0.936103	5.325	4.08085	8.01772e-05	0.000720364
HYAL1	0.741985	7.51649	4.06732	8.43873e-05	0.0007528
LOC101929719	0.601238	4.37035	4.05096	8.97612e-05	0.000791046
PRO2852	-0.748914	5.26691	-4.04203	9.28298e-05	0.000813454
HLA-DQB2	0.703424	8.9455	4.02625	9.85019e-05	0.000853486
BTC	-0.655855	6.75375	-3.99307	0.000111523	0.000948473
RP1-142L7.8	0.622663	4.59988	3.98911	0.000113182	0.000960318
RHPN2	0.703291	9.2271	3.97635	0.000118691	0.00100274
A2ML1	-0.602848	7.76809	-3.95826	0.000126942	0.00105922
STMN2	0.657256	8.01257	3.93115	0.000140342	0.00115107
C1orf68	0.759204	7.64075	3.91462	0.000149162	0.00121005
GRB14	0.749035	8.80037	3.91346	0.000149802	0.00121258
LOC101926960	0.60945	2.69571	3.87314	0.00017368	0.00137252
CCL19	0.651012	8.42727	3.83869	0.000196909	0.00151624
TMPRSS11E	-0.653927	7.58914	-3.8301	0.000203148	0.00155598
LOC286367	0.657639	6.47567	3.82208	0.000209142	0.00159624
HIST1H3C	-0.63233	5.02977	-3.80675	0.000221068	0.00167487
DNAH8	0.850922	5.02485	3.794	0.000231471	0.00174271
ACOX2	0.731002	7.60799	3.77157	0.000250923	0.00185752
C14orf39	0.629696	2.44153	3.77145	0.000251032	0.00185769
LRRN4CL	0.8348	7.30449	3.77036	0.000252015	0.00186369
RP11-585P4.5	0.796102	4.66064	3.76562	0.000256335	0.0018879
AP5B1	-0.779531	4.4854	-3.75029	0.000270797	0.00196891
GJB5	-0.590614	7.40691	-3.70365	0.000319716	0.00224624
LOC101928837	0.665811	7.52755	3.70274	0.000320752	0.00225129
SELP	0.594334	6.00118	3.67152	0.00035816	0.00245653
CH25H	0.625671	5.22227	3.66643	0.000364642	0.00249466
KCNH8	-0.587703	5.33622	-3.6524	0.000383082	0.00259865
LOC344887	0.632092	5.29837	3.64925	0.000387339	0.00261768
LINC01208	-0.814957	7.09339	-3.63487	0.000407346	0.00273064
SLC22A4	0.625948	6.771	3.59395	0.000469797	0.00306863
MALRD1	-0.594051	3.84244	-3.56272	0.000523436	0.00334829
UG0898H09	-0.607524	4.61051	-3.55514	0.000537302	0.00341881
RGS19	0.598456	4.99913	3.55169	0.000543719	0.00344748
SELL	0.606628	4.41163	3.53198	0.000581817	0.00363476
PPP4C	-0.678068	6.46949	-3.52847	0.000588861	0.00367346
C16orf54	0.637307	8.23342	3.52723	0.000591374	0.0036849
WFDC12	0.877068	8.16866	3.52097	0.000604202	0.00375511
CEACAM6	0.70954	5.55539	3.50983	0.000627643	0.00386969
ACKR4	0.60555	6.25002	3.48394	0.000685508	0.00415779
LOC284825	0.723578	3.31173	3.45785	0.000748868	0.00446148
LOC101930114	0.64664	4.89106	3.45272	0.000761958	0.00451771
LOC102723886	0.651776	5.37415	3.45	0.000768979	0.00455435
CMA1	0.599242	6.82081	3.43706	0.000803259	0.00471711
EIF3C	-0.692823	6.45639	-3.40845	0.000884204	0.00510005
RP11-373D23.2	-0.600526	7.70805	-3.38319	0.000961944	0.00547411
ALOX12B	0.597394	8.84221	3.37826	0.000977858	0.00554427
LRP5L	0.727404	6.53943	3.35561	0.00105416	0.00588897
S100A9	-1.04342	8.97114	-3.32647	0.00116052	0.00637507
KRT25	-1.12048	11.7702	-3.32274	0.00117483	0.00643852
KRT4	0.757746	8.88435	3.31502	0.001205	0.00657391
SOD3	0.630816	8.72058	3.27637	0.00136718	0.00726919
CD69	0.845601	6.72633	3.27183	0.00138751	0.00734761
C1orf158	0.738594	4.28665	3.26166	0.00143409	0.00754578
MUC7	0.592849	4.25596	3.12186	0.00224115	0.010722
HLA-DRB4	1.38061	5.47601	3.06491	0.00267752	0.0123693
HAO2	0.675828	7.63491	3.05116	0.00279398	0.0128092
EGFL6	-0.657248	7.38176	-2.91961	0.00417068	0.017652
IGJ	1.09103	7.55483	2.9107	0.0042834	0.0180129
LOC338667	0.593703	5.06732	2.90141	0.00440396	0.0183771
CTA-390C10.10	0.617012	6.68343	2.85002	0.00512871	0.0207613
PSMC3	-0.681348	7.38926	-2.80409	0.00586723	0.0230862
PI3	-0.770049	9.95293	-2.77977	0.00629646	0.0244428
AQPEP	0.59391	7.8607	2.77163	0.00644624	0.0248673
AKR1B10	-0.713772	6.16985	-2.7631	0.00660683	0.0253663
SCGB1D2	0.667121	10.3049	2.74736	0.00691271	0.0262921
RBP4	0.732663	6.45832	2.71724	0.00753421	0.0281176
PRKAR2B	0.616118	8.55504	2.69575	0.00800827	0.0294403
CRISP3	0.797759	5.57909	2.65316	0.00902844	0.0324362
PROL1	1.04015	5.42397	2.62172	0.00985505	0.034787
KRT37	-0.852233	3.00084	-2.61705	0.00998372	0.0351623
PIP	0.630148	11.0194	2.6141	0.0100657	0.0354106
COL11A1	-0.604326	6.90574	-2.59282	0.0106748	0.0370954
LGALS12	0.671202	4.37266	2.56705	0.0114567	0.0391712
S100A7A	-0.7475	6.03667	-2.47313	0.0147609	0.0477346
SERPINB4	-0.951399	5.03263	-2.46797	0.0149648	0.0482552
logFC, Log Fold Change; AveExpr, Average Expression; adj.P.Val: Adjusted P-Value
